# Supplementary material for: Toxicological Profiling and Long-Term Effects of Bare, PEGylated- and Galacto-Oligosaccharide-Functionalized Mesoporous Silica Nanoparticles
Source: Int J Mol Sci. 2023 Nov 10;24(22):16158. doi: 10.3390/ijms242216158 (PMC10671840; doi:10.3390/ijms242216158)
Supplement: Supplementary file 1 [file ijms-24-16158-s001.zip]

Archive with 1 entries (1 files):
- ijms-2692690-supplementary.pdf
